# Supplementary material for: Study on the Intramolecular H-Migration Kinetics of Strained Polycyclic Hydrocarbons with Distinct Cis and Trans Configurations
Source: Molecules. 2026 Jul 1;31(13):2302. doi: 10.3390/molecules31132302 (PMC13362817; doi:10.3390/molecules31132302)
Supplement: Supplementary file 1 [file molecules-31-02302-s001.zip]

Archive with 1 entries (1 files):
- molecules-4352670-supplementary.pdf
